# Supplementary material for: Artificial Diets with Selective Restriction of Amino Acids and Very Low Levels of Lipids Induce Anticancer Activity in Mice with Metastatic Triple-Negative Breast Cancer
Source: Cancers (Basel). 2023 Feb 28;15(5):1540. doi: 10.3390/cancers15051540 (PMC10000978; doi:10.3390/cancers15051540)
Supplement: Supplementary file 1 [file cancers-15-01540-s001.zip]

Archive with 1 entries (1 files):
- cancers-2141805-supplementary.pdf
